# Supplementary material for: miR‐9 modulates and predicts the response to radiotherapy and EGFR inhibition in HNSCC
Source: EMBO Mol Med. 2021 Jun 1;13(7):e12872. doi: 10.15252/emmm.202012872 (PMC8261495; doi:10.15252/emmm.202012872)
Supplement: Supplementary file 6 — Source Data for Figure 4 [file EMMM-13-e12872-s007.zip]

Archive with 5 entries (4 files):
- Raw Data Fig 4F.tif
- __MACOSX/
- __MACOSX/._Raw Data Fig 4F.tif
- Raw Data Fig 4B.tif
- __MACOSX/._Raw Data Fig 4B.tif
