# Supplementary material for: miR‐9 modulates and predicts the response to radiotherapy and EGFR inhibition in HNSCC
Source: EMBO Mol Med. 2021 Jun 1;13(7):e12872. doi: 10.15252/emmm.202012872 (PMC8261495; doi:10.15252/emmm.202012872)
Supplement: Supplementary file 8 — Source Data for Expanded View and Appendix [file EMMM-13-e12872-s005.zip]

Archive with 2 entries (2 files):
- Raw Data Appendix Figures.zip
- Raw Data EV Figures.zip
